# Supplementary material for: A 3-D groundwater isoscape of the contiguous USA for forensic and water resource science
Source: PLoS One. 2022 Jan 7;17(1):e0261651. doi: 10.1371/journal.pone.0261651 (PMC8741010; doi:10.1371/journal.pone.0261651)
Supplement: S1 Table — (CSV) [file pone.0261651.s008.csv]

State	Source
AL	Alabama Oil and Gas Board
AL	USGS
AR	https://wise.er.usgs.gov/driller_db/
AZ	Arizona Wells 55 Registry
AZ	Arizona GWSI Sites
CA	State of CA Dept of Water Resources open data portal
CO	CO Well Water Levels - CWCB/DWR
CO	CO Public Well Permits - CWCB/DWR
CT	USGS
DE	Delaware Open Data
DE	DE Department of Natural Resources and Environmental Control, Division of Water direct download
FL	FL Confined Aquifer Wells
FL	FL Unconfined Aquifer Wells
FL	Private wells from GWIS
FL	Upper_Floridan_Aquifer_Wells
FL	FGS_Wells
GA	USGS
IA	Iowa Department of Natural Resources
ID	Idaho Department of Water Resources
IL	Illinois State Geological Survey
IN	Indiana Department of Natural Resources
KS	KS Water Well Completion Form Database (WWC5)
KY	https://kgs.uky.edu/kgsweb/DataSearching/Water
LA	Louisiana Department of Natural Resources
MA	MA Geological Survey - Milford Quad
MA	MA Geological Survey - Westford Quad
MA	MA Geological Survey - Hudson Quad
MA	MA Department of Environmental Protection direct download
MA	MA Geological Survey - Marboro Quad
MA	MA Geological Survey - Ayer Quad
MD	MD Department of the Environment, Water and Science Administration, data from Stephen Walker
ME	Maine Geological Survery
MI	Michigan Department of Environmental Quality
MN	Minnesota Geological Survey
MO	Missouri Geological Surve
MS	MS Department of Environmental Quality
MT	Montana State Library
NC	NC OneMap Geospatial Portal - Public water Supply
ND	North Dakota Water Commission
NE	Nebraska Department of Natural Resources
NH	NH Public Water Supply
NH	NH Water Well Inventory
NJ	NJ Bureau of Water Allocation and Well Permitting, personal communication with Michael Schumacher
NM	New Mexico Water Rights Reporting System: Well Logs
NV	State of Nevada Division of Water Resources
NY	New York State GIS Clearinghouse
OH	Ohio Department of Natural Resources
OK	Oklahoma Water Resources Board
OR	Oregon Water Resources Department
PA	Pennsylvania Department of Conservation and Natural Resources
RI	USGS
SC	SC Department of Natural Resources, Coastal Plain wells until 2019, downloaded from http://hydrology.dnr.sc.gov/well-database.html
SC	South Carolina Department of Natural Resources
SC	SC Department of Health and Environmental Control, personal communication with Joshua Zodarecky
SC	SC Department of Natural Resources, Piedmont wells from 1989 to 2009, personal communication with Andrew Wachob
SD	South Dakota Department of Environmental and Natural Resources
TN	Tennessee Department of Environment & Conservation
TX	Texas Water Development Board: Groundwater Database
UT	Utah Division of Water Rights
VA	USGS
VA	NA
VT	Vermont Open Geodata Portal
WA	Washington Department of Ecology
WI	Wisconsin Department of Natural Resrouces, personal communication with Amy Ihlenfeldt
WV	USGS
WY	Wyoming State Engineer's Office
