# Supplementary material for: A 3-D groundwater isoscape of the contiguous USA for forensic and water resource science
Source: PLoS One. 2022 Jan 7;17(1):e0261651. doi: 10.1371/journal.pone.0261651 (PMC8741010; doi:10.1371/journal.pone.0261651)
Supplement: S2 Table — (CSV) [file pone.0261651.s009.csv]

Project_ID	Contact_Name	Contact_Email	Citation	URL	Project_Name	Proprietary
45	Gabriel Bowen	gabe.bowen@utah.edu	Bowen, G. J., et al (2012) Footprint of recycled water subsidies downwind of Lake Michigan. Ecosphere 3(6):53 doi:10.1890/ES12-00062.1		MI Groundwater	0
108	Alan Dutton	NA	Dutton A.L. (1995) Groundwater Isotopic Evidence for Paleorecharge in U.S. High Plains Aquifers. Quaternary Research, 43, 221-231.	https://doi.org/10.1006/qres.1995.1022	Dutton High Plains Aquifers	0
132	Jasper Oshun	matazzter@gmail.com	Oshun, J., W. E. Dietrich, T. E. Dawson, and I. Fung (2016), Dynamic, structured heterogeneity of water isotopes inside hillslopes, Water Resour. Res., 52, 164–189, doi:10.1002/2015WR017485.	http://doi.org/10.1002/2015WR017485	Rivendell Hydrology	0
154	Leonard Wassenaar	L.Wassenaar@iaea.org	Jasechko S, Wassenaar LI, Mayer B. Isotopic evidence for widespread cold-season-biased groundwater recharge and young streamflow across central Canada. Hydrological Processes. 2017;31:2196–2209. https://doi.org/10.1002/hyp.11175	https://doi.org/10.1002/hyp.11175	Manitoba GroundWater	0
206	Amy Steimke	Amy.Steimke@idwr.idaho.gov	NA	https://data-idwr.opendata.arcgis.com/pages/gis-data	ID Groundwater Quality Database (EDMS)	0
210	USGS Water Data Support Team	NA	United States Geological Survey (2019) Water quality samples for the nation.	https://nwis.waterdata.usgs.gov/nwis/	US Water Quality Field/Lab Samples	0
211	National Ecological Observatory Network		National Ecological Observatory Network. 2019 and after. Provisional data downloaded from http://data.neonscience.org. Battelle, Boulder, CO, USA	https://www.neonscience.org/data	NEON	0
212	Avner Vengosh	vengosh@duke.edu	Vengosh, A., J. Gill, M.L. Davisson, G.B. Hudson. 2002. A multi-isotope (B, Sr, O, H, and C) and age dating (3H-3He and 14C) study of groundwater from Salinas Valley, California: Hydrochemistry, dynamics, and contamination processes. Water Resources Research 38 (1) 10.1029/2001WR000517.	https://doi.org/10.1029/2001WR000517	Vengosh Salinas Valley	0
213	Randall T. Hanson	rthanson@usgs.gov	Hanson, R. T. 2003. Geohydrologic Framework of Recharge and Seawater Intrusion in the Pajaro Valley, Santa Cruz and Monterey Counties, California	https://ca.water.usgs.gov/	USGS-PVWMA	0
225	Gabriel Bowen	gabe.bowen@utah.edu			2019 Groundwater	0
226	Alexander Van Plantinga	acvanp@gmail.com	Vanplantinga, A.A., Grossman, E.L. and Roark, E.B. (2017) Chemical and isotopic tracer evaluation of water mixing and evaporation in a dammed Texas river during drought. River Research and Applications, 33(3), 450-460.	https://doi.org/10.1002/rra.3080	Central Texas surface waters and groundwaters	0
238	Hugh Hurlow	hughhurlow@utah.gov	Hurlow, H. (2014) Hydrogeologic studies and groundwater monitoring in Snake Valley and adjacent hydrographic areas, west-central Utah and east-central Nevada. Utah Geological Survey 135, 304 p.	https://ugspub.nr.utah.gov/publications/bulletins/b-135/b-135txt.pdf	Snake Valley	0
239	Paul Inkenbrandt	paulinkenbrandt@utah.gov	NA	NA	Juab Valley	0
251	Lucy Jordan	lucyjordan@utah.gov	NA	NA	Ogden Valley Water	0
253	Hank Johnson	hjohnson@usgs.gov			Oregon in progress	1
261	Univ Arizona EIL	NA	NA	https://www.geo.arizona.edu/node/154	Tucson Groundwater	0
